# Supplementary material for: Notes on two closely related spider species of the Pholcus phungiformes species group (Araneae, Pholcidae) from Beijing, China
Source: Zookeys. 2020 Sep 3;965:1–16. doi: 10.3897/zookeys.965.56199 (PMC7486310; doi:10.3897/zookeys.965.56199)
Supplement: XML Treatment for Pholcus tongyaoi [file zookeys.965.56199-treatment3.xml]

<!DOCTYPE tp:taxon-treatment
  PUBLIC "-//TaxonX//DTD Taxonomic Treatment Publishing DTD v0 20100105//EN" "tax-treatment-NSO.dtd">
<tp:taxon-treatment xmlns:tp="http://www.plazi.org/taxpub"><tp:treatment-meta><kwd-group><label>Taxon classification</label><kwd><named-content xmlns:xlink="http://www.w3.org/1999/xlink" content-type="kingdom">Animalia</named-content></kwd><kwd><named-content xmlns:xlink="http://www.w3.org/1999/xlink" content-type="order">Araneae</named-content></kwd><kwd><named-content xmlns:xlink="http://www.w3.org/1999/xlink" content-type="family">Pholcidae</named-content></kwd></kwd-group><mixed-citation publication-type="journal"><person-group><name><surname>Wang</surname><given-names>Xiang</given-names></name><name><surname>Shaheen</surname><given-names>Shumaila</given-names></name><name><surname>He</surname><given-names>Qiaoqiao</given-names></name><name><surname>Yao</surname><given-names>Zhiyuan</given-names></name></person-group><article-title>Notes on two closely related spider species of the <italic><tp:taxon-name><tp:taxon-name-part taxon-name-part-type="genus" reg="Pholcus">Pholcus</tp:taxon-name-part> <tp:taxon-name-part taxon-name-part-type="species" reg="phungiformes">phungiformes</tp:taxon-name-part></tp:taxon-name></italic> species group (<tp:taxon-name><tp:taxon-name-part taxon-name-part-type="order">Araneae</tp:taxon-name-part></tp:taxon-name>, <tp:taxon-name><tp:taxon-name-part taxon-name-part-type="family">Pholcidae</tp:taxon-name-part></tp:taxon-name>) from Beijing, China</article-title><source>Zookeys</source><day>03</day><month>9</month><year>2020</year><volume>965</volume><fpage>1</fpage><lpage>16</lpage><pub-id pub-id-type="doi">10.3897/zookeys.965.56199</pub-id></mixed-citation></tp:treatment-meta><tp:nomenclature><tp:taxon-name><object-id xmlns:xlink="http://www.w3.org/1999/xlink" content-type="arpha" xlink:type="simple">0B8D0243-D3A4-5187-B0D0-0681B4D522DC</object-id>
              <tp:taxon-name-part taxon-name-part-type="genus" reg="Pholcus">Pholcus</tp:taxon-name-part>
              <tp:taxon-name-part taxon-name-part-type="species" reg="tongyaoi">tongyaoi</tp:taxon-name-part>
              <object-id xmlns:xlink="http://www.w3.org/1999/xlink" content-type="zoobank" xlink:type="simple">http://zoobank.org/F7249E28-D367-4CA4-9D17-32977C5E5345</object-id>
            </tp:taxon-name><tp:taxon-authority>Wang &amp; Yao</tp:taxon-authority><tp:taxon-status xmlns:xlink="http://www.w3.org/1999/xlink" xlink:type="simple">sp. nov.</tp:taxon-status><xref ref-type="fig" rid="F3">Figs 3</xref><xref ref-type="fig" rid="F4">, 4</xref></tp:nomenclature><tp:treatment-sec sec-type="type material" id="SECID0ESEAE"><title>Type material.</title><p><bold><italic>Holotype</italic></bold>: male (<abbrev xmlns:xlink="http://www.w3.org/1999/xlink" content-type="institution" xlink:title="College of Life Science, Shenyang Normal University" id="ABBRID0E4EAE" xlink:type="simple">SYNU</abbrev>-Ar00016), Pool and Valley Natural Park (<named-content xmlns:xlink="http://www.w3.org/1999/xlink" content-type="dwc:verbatimCoordinates" xlink:type="simple"><named-content content-type="geo-json" specific-use="{&#34;type&#34;:&#34;Point&#34;,&#34;coordinates&#34;:[116.678117,40.543333]}" id="NCID0EFFAE" xlink:type="simple">40°32.600'N, 116°40.687'E</named-content></named-content>, elevation 574 m), Huairou District, <bold>Beijing</bold>, <bold>China</bold>, 26 April 2019, T Jiang leg. <bold><italic>Paratypes</italic></bold>: 2 males (<abbrev xmlns:xlink="http://www.w3.org/1999/xlink" content-type="institution" xlink:title="College of Life Science, Shenyang Normal University" id="ABBRID0ERFAE" xlink:type="simple">SYNU</abbrev>-Ar00017, Ar00018, GenBank number in <abbrev xmlns:xlink="http://www.w3.org/1999/xlink" content-type="institution" xlink:title="College of Life Science, Shenyang Normal University" id="ABBRID0EWFAE" xlink:type="simple">SYNU</abbrev>-Ar00017: <ext-link xmlns:xlink="http://www.w3.org/1999/xlink" ext-link-type="gen" xlink:href="MT843113" xlink:type="simple">MT843113</ext-link>), same data as holotype; 2 females (<abbrev xmlns:xlink="http://www.w3.org/1999/xlink" content-type="institution" xlink:title="College of Life Science, Shenyang Normal University" id="ABBRID0E2FAE" xlink:type="simple">SYNU</abbrev>-Ar00019, Ar00020), same data as holotype but 23 April 2019.</p></tp:treatment-sec><tp:treatment-sec sec-type="etymology" id="SECID0EAGAE"><title>Etymology.</title><p>The specific name is a patronym in honor of the collector Tongyao Jiang (<named-content xmlns:xlink="http://www.w3.org/1999/xlink" content-type="dwc:institutional_code" xlink:type="simple">IZCAS</named-content>) and is a noun (name) in genitive case.</p></tp:treatment-sec><tp:treatment-sec sec-type="diagnosis" id="SECID0ELGAE"><title>Diagnosis.</title><p>The species resembles <italic><tp:taxon-name><tp:taxon-name-part taxon-name-part-type="genus" reg="Pholcus">P.</tp:taxon-name-part> <tp:taxon-name-part taxon-name-part-type="species" reg="lexuancanhi">lexuancanhi</tp:taxon-name-part></tp:taxon-name></italic> Yao, Pham &amp; Li, 2012 (Figs <xref ref-type="fig" rid="F5">5</xref>, <xref ref-type="fig" rid="F6">6</xref>; <xref ref-type="bibr" rid="B24">Yao et al. 2012</xref>: 313, figs 1–15) with similar bulbal apophyses (Fig. <xref ref-type="fig" rid="F4">4C</xref>) and external female genitalia (Fig. <xref ref-type="fig" rid="F4">4A</xref>), but can be easily distinguished by procursus with large, semicircular, ventral membranous process (arrowed in Fig. <xref ref-type="fig" rid="F3">3A</xref>; prolateral membranous lamella in <italic><tp:taxon-name><tp:taxon-name-part taxon-name-part-type="genus" reg="Pholcus">P.</tp:taxon-name-part> <tp:taxon-name-part taxon-name-part-type="species" reg="lexuancanhi">lexuancanhi</tp:taxon-name-part></tp:taxon-name></italic>, arrowed 1 in Fig. <xref ref-type="fig" rid="F5">5C</xref>), small, prolateral membranous lamella provided with sawtooth (arrowed 1 in Fig. <xref ref-type="fig" rid="F3">3C</xref>; large, dorsal membranous lamella in <italic><tp:taxon-name><tp:taxon-name-part taxon-name-part-type="genus" reg="Pholcus">P.</tp:taxon-name-part> <tp:taxon-name-part taxon-name-part-type="species" reg="lexuancanhi">lexuancanhi</tp:taxon-name-part></tp:taxon-name></italic>, arrowed 2 in Fig. <xref ref-type="fig" rid="F5">5C</xref>), and small, angular ventral sclerite provided with curved tip (arrowed in Fig. <xref ref-type="fig" rid="F3">3B</xref>; large ventral sclerite and its tip not curved in <italic><tp:taxon-name><tp:taxon-name-part taxon-name-part-type="genus" reg="Pholcus">P.</tp:taxon-name-part> <tp:taxon-name-part taxon-name-part-type="species" reg="lexuancanhi">lexuancanhi</tp:taxon-name-part></tp:taxon-name></italic>, arrowed in Fig. <xref ref-type="fig" rid="F5">5B</xref>), by male chelicerae with pair of frontal apophyses (arrowed fa in Fig. <xref ref-type="fig" rid="F4">4D</xref>; absent in <italic><tp:taxon-name><tp:taxon-name-part taxon-name-part-type="genus" reg="Pholcus">P.</tp:taxon-name-part> <tp:taxon-name-part taxon-name-part-type="species" reg="lexuancanhi">lexuancanhi</tp:taxon-name-part></tp:taxon-name></italic>, Fig. <xref ref-type="fig" rid="F6">6D</xref>), and by vulva with n-shaped anterior arch without median sclerite (Fig. <xref ref-type="fig" rid="F4">4B</xref>; slightly curved anterior arch with median sclerite in <italic><tp:taxon-name><tp:taxon-name-part taxon-name-part-type="genus" reg="Pholcus">P.</tp:taxon-name-part> <tp:taxon-name-part taxon-name-part-type="species" reg="lexuancanhi">lexuancanhi</tp:taxon-name-part></tp:taxon-name></italic>, arrowed in Fig. <xref ref-type="fig" rid="F6">6B</xref>) and elliptic pore plates (Fig. <xref ref-type="fig" rid="F4">4B</xref>; oval in <italic><tp:taxon-name><tp:taxon-name-part taxon-name-part-type="genus" reg="Pholcus">P.</tp:taxon-name-part> <tp:taxon-name-part taxon-name-part-type="species" reg="lexuancanhi">lexuancanhi</tp:taxon-name-part></tp:taxon-name></italic>, Fig. <xref ref-type="fig" rid="F6">6B</xref>). This species can also be distinguished from <italic><tp:taxon-name><tp:taxon-name-part taxon-name-part-type="genus" reg="Pholcus">P.</tp:taxon-name-part> <tp:taxon-name-part taxon-name-part-type="species" reg="lexuancanhi">lexuancanhi</tp:taxon-name-part></tp:taxon-name></italic> by <abbrev xmlns:xlink="http://www.w3.org/1999/xlink" xlink:title="cytochrome oxidase subunit I" id="ABBRID0ENLAE" xlink:type="simple">COI</abbrev> p-distance 0.106 between them.</p><fig id="F3" position="float" orientation="portrait"><object-id xmlns:xlink="http://www.w3.org/1999/xlink" content-type="doi" xlink:type="simple">10.3897/zookeys.965.56199.figure3</object-id><object-id xmlns:xlink="http://www.w3.org/1999/xlink" content-type="arpha" xlink:type="simple">30A98431-B6AA-5E74-9A1E-8FC75313A901</object-id><label>Figure 3.</label><caption><p><italic><tp:taxon-name><tp:taxon-name-part taxon-name-part-type="genus" reg="Pholcus">Pholcus</tp:taxon-name-part> <tp:taxon-name-part taxon-name-part-type="species" reg="tongyaoi">tongyaoi</tp:taxon-name-part></tp:taxon-name></italic> sp. nov., holotype (<bold>A, B, D</bold>) and paratype (<bold>C</bold>) males <bold>A, B</bold> pedipalp (<bold>A</bold> prolateral view, arrow indicates ventral membranous process <bold>B</bold> retrolateral view, arrow indicates ventral sclerite) <bold>C, D</bold> distal part of procursus (<bold>C</bold> prolateral view, arrow 1 indicates prolateral membranous lamella, arrow 2 indicates spine-shaped prolateral apophysis, arrow 3 indicates ventral membranous process <bold>D</bold> dorsal view, arrow indicates dorsal spine). Abbreviations: b = bulb, e = embolus, pr = procursus, u = uncus. Scale bars: 0.20 (<bold>A, B</bold>), 0.10 (<bold>C, D</bold>).</p></caption><graphic xmlns:xlink="http://www.w3.org/1999/xlink" xlink:href="zookeys-965-001-g003.jpg" position="float" orientation="portrait" xlink:type="simple" id="oo_448711.jpg"><uri content-type="original_file" xlink:type="simple">https://binary.pensoft.net/fig/448711</uri></graphic></fig></tp:treatment-sec><tp:treatment-sec sec-type="description" id="SECID0E4MAE"><title>Description.</title><p><bold>Male</bold> (<bold>holotype</bold>, <abbrev xmlns:xlink="http://www.w3.org/1999/xlink" content-type="institution" xlink:title="College of Life Science, Shenyang Normal University" id="ABBRID0EHNAE" xlink:type="simple">SYNU</abbrev>-Ar00016): Total length 4.75 (4.93 with clypeus), carapace 1.56 long, 1.75 wide, opisthosoma 3.19 long, 1.34 wide. Leg I: – (11.62 + 0.75 + – + – + –), leg II: 30.89 (8.50 + 0.55 + 7.84 + 12.75 + 1.25), leg III: 20.62 (6.40 + 0.60 + 5.12 + 7.60 + 0.90), leg IV: 28.58 (8.40 + 0.62 + 7.12 + 11.12 + 1.32). Distance <abbrev xmlns:xlink="http://www.w3.org/1999/xlink" xlink:title="posterior median eye" id="ABBRID0EMNAE" xlink:type="simple">PME</abbrev>-<abbrev xmlns:xlink="http://www.w3.org/1999/xlink" xlink:title="posterior median eye" id="ABBRID0EQNAE" xlink:type="simple">PME</abbrev> 0.20, diameter <abbrev xmlns:xlink="http://www.w3.org/1999/xlink" xlink:title="posterior median eye" id="ABBRID0EUNAE" xlink:type="simple">PME</abbrev> 0.12, distance <abbrev xmlns:xlink="http://www.w3.org/1999/xlink" xlink:title="posterior median eye" id="ABBRID0EYNAE" xlink:type="simple">PME</abbrev>-<abbrev xmlns:xlink="http://www.w3.org/1999/xlink" xlink:title="anterior lateral eye" id="ABBRID0E3NAE" xlink:type="simple">ALE</abbrev> 0.05, distance <abbrev xmlns:xlink="http://www.w3.org/1999/xlink" xlink:title="anterior median eye" id="ABBRID0EAOAE" xlink:type="simple">AME</abbrev>-<abbrev xmlns:xlink="http://www.w3.org/1999/xlink" xlink:title="anterior median eye" id="ABBRID0EEOAE" xlink:type="simple">AME</abbrev> 0.02, diameter <abbrev xmlns:xlink="http://www.w3.org/1999/xlink" xlink:title="anterior median eye" id="ABBRID0EIOAE" xlink:type="simple">AME</abbrev> 0.08. Sternum wider than long (1.04/0.96). Habitus as in Fig. <xref ref-type="fig" rid="F4">4E, F</xref>. Carapace yellowish, with brown radiating marks and marginal brown bands; ocular area yellowish, with median and lateral brown bands; clypeus yellowish; sternum yellowish, with marginal brown marks. Legs yellowish, but dark brown on patellae and whitish on distal parts of femora and tibiae, with darker rings on subdistal parts of femora and proximal and subdistal parts of tibiae. Opisthosoma yellowish, with dorsal and lateral spots. Ocular area elevated, without eye stalks. Thoracic furrow absent. Chelicerae (Fig. <xref ref-type="fig" rid="F4">4D</xref>) with pair of proximo-lateral apophyses, pair of distal apophyses provided with two teeth each, and pair of frontal apophyses. Pedipalps as in Fig. <xref ref-type="fig" rid="F3">3A, B</xref>; trochanter with long, retrolaterally strongly bulged ventral apophysis; femur with indistinct ventral protuberance; tibia with prolatero-ventral projection; procursus simple proximally but complex distally, with large, semicircular, ventral membranous process (arrowed in Fig. <xref ref-type="fig" rid="F3">3A</xref>), small, prolateral membranous lamella with sawtooth (arrowed 1 in Fig. <xref ref-type="fig" rid="F3">3C</xref>), small, angular ventral sclerite with curved tip (arrowed in Fig. <xref ref-type="fig" rid="F3">3B</xref>), spine-shaped prolateral apophysis (arrowed 2 in Fig. <xref ref-type="fig" rid="F3">3C</xref>), and dorsal spine (arrowed in Fig. <xref ref-type="fig" rid="F3">3D</xref>); bulb with short curved ‘pseudo-appendix’ (arrowed in Fig. <xref ref-type="fig" rid="F4">4C</xref>); uncus with scaly edge (Fig. <xref ref-type="fig" rid="F4">4C</xref>); embolus weakly sclerotized, with some transparent distal projections (Fig. <xref ref-type="fig" rid="F4">4C</xref>). Legs with short vertical setae on tibiae, metatarsi, and tarsi, without spines or curved setae.</p><p><bold>Female</bold> (<bold>paratype</bold>, <abbrev xmlns:xlink="http://www.w3.org/1999/xlink" content-type="institution" xlink:title="College of Life Science, Shenyang Normal University" id="ABBRID0E5PAE" xlink:type="simple">SYNU</abbrev>-Ar00019): Similar to male, habitus as in Fig. <xref ref-type="fig" rid="F4">4G, H</xref>. Total length 5.31 (5.56 with clypeus), carapace 1.43 long, 1.14 wide, opisthosoma 3.88 long, 2.43 wide; tibia I: 5.90; tibia I <abbrev xmlns:xlink="http://www.w3.org/1999/xlink" xlink:title="length/diameter" id="ABBRID0EHQAE" xlink:type="simple">L/d</abbrev>: 54. Distance <abbrev xmlns:xlink="http://www.w3.org/1999/xlink" xlink:title="posterior median eye" id="ABBRID0ELQAE" xlink:type="simple">PME</abbrev>-<abbrev xmlns:xlink="http://www.w3.org/1999/xlink" xlink:title="posterior median eye" id="ABBRID0EPQAE" xlink:type="simple">PME</abbrev> 0.18, diameter <abbrev xmlns:xlink="http://www.w3.org/1999/xlink" xlink:title="posterior median eye" id="ABBRID0ETQAE" xlink:type="simple">PME</abbrev> 0.12, distance <abbrev xmlns:xlink="http://www.w3.org/1999/xlink" xlink:title="posterior median eye" id="ABBRID0EXQAE" xlink:type="simple">PME</abbrev>-<abbrev xmlns:xlink="http://www.w3.org/1999/xlink" xlink:title="anterior lateral eye" id="ABBRID0E2QAE" xlink:type="simple">ALE</abbrev> 0.04, distance <abbrev xmlns:xlink="http://www.w3.org/1999/xlink" xlink:title="anterior median eye" id="ABBRID0E6QAE" xlink:type="simple">AME</abbrev>-<abbrev xmlns:xlink="http://www.w3.org/1999/xlink" xlink:title="anterior median eye" id="ABBRID0EDRAE" xlink:type="simple">AME</abbrev> 0.03, diameter <abbrev xmlns:xlink="http://www.w3.org/1999/xlink" xlink:title="anterior median eye" id="ABBRID0EHRAE" xlink:type="simple">AME</abbrev> 0.08. Sternum wider than long (1.07/0.83). Clypeus brown. External female genitalia (Fig. <xref ref-type="fig" rid="F4">4A</xref>) curved posteriorly, with short knob. Vulva (Fig. <xref ref-type="fig" rid="F4">4B</xref>) with sclerotized, n-shaped anterior arch and pair of elliptic pore plates. Retrolateral trichobothrium of tibia I at 4% proximally; tarsus I with 22 distinct pseudosegments.</p><fig id="F4" position="float" orientation="portrait"><object-id xmlns:xlink="http://www.w3.org/1999/xlink" content-type="doi" xlink:type="simple">10.3897/zookeys.965.56199.figure4</object-id><object-id xmlns:xlink="http://www.w3.org/1999/xlink" content-type="arpha" xlink:type="simple">B4F1E626-3333-5787-B5B3-FD1BCE8D4BDB</object-id><label>Figure 4.</label><caption><p><italic><tp:taxon-name><tp:taxon-name-part taxon-name-part-type="genus" reg="Pholcus">Pholcus</tp:taxon-name-part> <tp:taxon-name-part taxon-name-part-type="species" reg="tongyaoi">tongyaoi</tp:taxon-name-part></tp:taxon-name></italic> sp. nov., holotype male (<bold>C–F</bold>) and paratype female (<bold>A, B, G, H</bold>) <bold>A</bold> external female genitalia, ventral view <bold>B</bold> vulva, dorsal view <bold>C</bold> bulbal apophyses, prolateral view, arrow indicates ‘pseudo-appendix’ <bold>D</bold> chelicerae, frontal view <bold>E–H</bold> habitus (<bold>E, G</bold> dorsal view <bold>F</bold> lateral view <bold>H</bold> ventral view). Abbreviations: da = distal apophysis, e = embolus, fa = frontal apophysis, pa = proximo-lateral apophysis, pp = pore plate, u = uncus. Scale bars: 0.20 (<bold>A–D</bold>), 1.00 (<bold>E–H</bold>).</p></caption><graphic xmlns:xlink="http://www.w3.org/1999/xlink" xlink:href="zookeys-965-001-g004.jpg" position="float" orientation="portrait" xlink:type="simple" id="oo_448712.jpg"><uri content-type="original_file" xlink:type="simple">https://binary.pensoft.net/fig/448712</uri></graphic></fig></tp:treatment-sec><tp:treatment-sec sec-type="variation" id="SECID0EDTAE"><title>Variations.</title><p>Ventral membranous process on procursus nearly crescent-shaped (arrowed 3 in Fig. <xref ref-type="fig" rid="F3">3C</xref>) in one paratype male (<abbrev xmlns:xlink="http://www.w3.org/1999/xlink" content-type="institution" xlink:title="College of Life Science, Shenyang Normal University" id="ABBRID0ENTAE" xlink:type="simple">SYNU</abbrev>-Ar00017). Leg I missing in two paratype males (<abbrev xmlns:xlink="http://www.w3.org/1999/xlink" content-type="institution" xlink:title="College of Life Science, Shenyang Normal University" id="ABBRID0ESTAE" xlink:type="simple">SYNU</abbrev>-Ar00017, Ar00018), total length 5.36 (5.52 with clypeus) in <abbrev xmlns:xlink="http://www.w3.org/1999/xlink" content-type="institution" xlink:title="College of Life Science, Shenyang Normal University" id="ABBRID0EXTAE" xlink:type="simple">SYNU</abbrev>-Ar00017, total length 4.50 (4.60 with clypeus) in <abbrev xmlns:xlink="http://www.w3.org/1999/xlink" content-type="institution" xlink:title="College of Life Science, Shenyang Normal University" id="ABBRID0E3TAE" xlink:type="simple">SYNU</abbrev>-Ar00018. Tibia I in another paratype female (<abbrev xmlns:xlink="http://www.w3.org/1999/xlink" content-type="institution" xlink:title="College of Life Science, Shenyang Normal University" id="ABBRID0EBUAE" xlink:type="simple">SYNU</abbrev>-Ar00020): 5.75.</p></tp:treatment-sec><tp:treatment-sec sec-type="distribution" id="SECID0EGUAE"><title>Distribution.</title><p>China (Beijing, type locality; Fig. <xref ref-type="fig" rid="F1">1</xref>).</p></tp:treatment-sec><tp:treatment-sec sec-type="natural history" id="SECID0EQUAE"><title>Natural history.</title><p>The species was found in an old house and on rock walls.</p></tp:treatment-sec><tp:treatment-sec><!--Section generated to contain objects referenced in tp:taxon-treatment.--><fig id="F5" position="float" orientation="portrait"><object-id xmlns:xlink="http://www.w3.org/1999/xlink" content-type="doi" xlink:type="simple">10.3897/zookeys.965.56199.figure5</object-id><object-id xmlns:xlink="http://www.w3.org/1999/xlink" content-type="arpha" xlink:type="simple">0831210D-9503-5371-99E1-13B5F49A1EFF</object-id><label>Figure 5.</label><caption><p><italic><tp:taxon-name><tp:taxon-name-part taxon-name-part-type="genus" reg="Pholcus">Pholcus</tp:taxon-name-part> <tp:taxon-name-part taxon-name-part-type="species" reg="lexuancanhi">lexuancanhi</tp:taxon-name-part></tp:taxon-name></italic> Yao, Pham &amp; Li, 2012, male <bold>A, B</bold> pedipalp (<bold>A</bold> prolateral view <bold>B</bold> retrolateral view, arrow indicates ventral sclerite) <bold>C, D</bold> distal part of procursus (<bold>C</bold> prolateral view, arrows 1 and 2 indicate prolateral and dorsal membranous lamella, respectively, arrow 3 indicates spine-shaped prolateral apophysis <bold>D</bold> dorsal view, arrow indicates dorsal spine). Abbreviations: b = bulb, e = embolus, pr = procursus, u = uncus. Scale bars: 0.20 (<bold>A, B</bold>), 0.05 (<bold>C, D</bold>).</p></caption><graphic xmlns:xlink="http://www.w3.org/1999/xlink" xlink:href="zookeys-965-001-g005.jpg" position="float" orientation="portrait" xlink:type="simple" id="oo_448713.jpg"><uri content-type="original_file" xlink:type="simple">https://binary.pensoft.net/fig/448713</uri></graphic></fig><fig id="F6" position="float" orientation="portrait"><object-id xmlns:xlink="http://www.w3.org/1999/xlink" content-type="doi" xlink:type="simple">10.3897/zookeys.965.56199.figure6</object-id><object-id xmlns:xlink="http://www.w3.org/1999/xlink" content-type="arpha" xlink:type="simple">DFC9E415-49D0-5361-909B-525A3E8A1D3D</object-id><label>Figure 6.</label><caption><p><italic><tp:taxon-name><tp:taxon-name-part taxon-name-part-type="genus" reg="Pholcus">Pholcus</tp:taxon-name-part> <tp:taxon-name-part taxon-name-part-type="species" reg="lexuancanhi">lexuancanhi</tp:taxon-name-part></tp:taxon-name></italic> Yao, Pham &amp; Li, 2012, male (<bold>C–F</bold>) and female (<bold>A, B, G, H</bold>) <bold>A</bold> external female genitalia, ventral view <bold>B</bold> vulva, dorsal view, arrow indicates median sclerite of anterior arch <bold>C</bold> bulbal apophyses, prolateral view, arrow indicates ‘pseudo-appendix’ <bold>D</bold> chelicerae, frontal view <bold>E–H</bold> habitus (<bold>E, G</bold> dorsal view <bold>F</bold> lateral view <bold>H</bold> ventral view). Abbreviations: da = distal apophysis, e = embolus, pa = proximo-lateral apophysis, pp = pore plate, u = uncus. Scale bars: 0.20 (<bold>A–D</bold>), 1.00 (<bold>E–H</bold>).</p></caption><graphic xmlns:xlink="http://www.w3.org/1999/xlink" xlink:href="zookeys-965-001-g006.jpg" position="float" orientation="portrait" xlink:type="simple" id="oo_448714.jpg"><uri content-type="original_file" xlink:type="simple">https://binary.pensoft.net/fig/448714</uri></graphic></fig><fig id="F1" position="float" orientation="portrait"><object-id xmlns:xlink="http://www.w3.org/1999/xlink" content-type="doi" xlink:type="simple">10.3897/zookeys.965.56199.figure1</object-id><object-id xmlns:xlink="http://www.w3.org/1999/xlink" content-type="arpha" xlink:type="simple">A682CFBD-361F-5F80-B6CC-68289C28F211</object-id><label>Figure 1.</label><caption><p>Distribution records of two <italic><tp:taxon-name><tp:taxon-name-part taxon-name-part-type="genus" reg="Pholcus">Pholcus</tp:taxon-name-part></tp:taxon-name></italic> species <bold>1</bold><italic><tp:taxon-name><tp:taxon-name-part taxon-name-part-type="genus" reg="Pholcus">P.</tp:taxon-name-part> <tp:taxon-name-part taxon-name-part-type="species" reg="tongyaoi">tongyaoi</tp:taxon-name-part></tp:taxon-name></italic> sp. nov. <bold>2</bold><italic><tp:taxon-name><tp:taxon-name-part taxon-name-part-type="genus" reg="Pholcus">P.</tp:taxon-name-part> <tp:taxon-name-part taxon-name-part-type="species" reg="lexuancanhi">lexuancanhi</tp:taxon-name-part></tp:taxon-name></italic> Yao, Pham &amp; Li, 2012.</p></caption><graphic xmlns:xlink="http://www.w3.org/1999/xlink" xlink:href="zookeys-965-001-g001.jpg" position="float" orientation="portrait" xlink:type="simple" id="oo_448709.jpg"><uri content-type="original_file" xlink:type="simple">https://binary.pensoft.net/fig/448709</uri></graphic></fig></tp:treatment-sec><ref-list><ref id="B24"><mixed-citation xmlns:xlink="http://www.w3.org/1999/xlink" xlink:type="simple"><person-group><name name-style="western"><surname>Yao</surname><given-names>Z</given-names></name><name name-style="western"><surname>Pham</surname><given-names>DS</given-names></name><name name-style="western"><surname>Li</surname><given-names>S</given-names></name></person-group> (<year>2012</year>) <article-title>A new species of the genus <italic><tp:taxon-name><tp:taxon-name-part taxon-name-part-type="genus">Pholcus</tp:taxon-name-part></tp:taxon-name></italic> (<tp:taxon-name><tp:taxon-name-part taxon-name-part-type="order">Araneae</tp:taxon-name-part></tp:taxon-name>, <tp:taxon-name><tp:taxon-name-part taxon-name-part-type="family">Pholcidae</tp:taxon-name-part></tp:taxon-name>) from Vietnam.</article-title><source>Acta Zootaxonomica Sinica</source><volume>37</volume>: <fpage>313</fpage>–<lpage>318</lpage>.</mixed-citation></ref></ref-list></tp:taxon-treatment>
