# Supplementary material for: Notes on two closely related spider species of the Pholcus phungiformes species group (Araneae, Pholcidae) from Beijing, China
Source: Zookeys. 2020 Sep 3;965:1–16. doi: 10.3897/zookeys.965.56199 (PMC7486310; doi:10.3897/zookeys.965.56199)
Supplement: XML Treatment for Pholcus lexuancanhi [file zookeys.965.56199-treatment4.xml]

<!DOCTYPE tp:taxon-treatment
  PUBLIC "-//TaxonX//DTD Taxonomic Treatment Publishing DTD v0 20100105//EN" "tax-treatment-NSO.dtd">
<tp:taxon-treatment xmlns:tp="http://www.plazi.org/taxpub"><tp:treatment-meta><kwd-group><label>Taxon classification</label><kwd><named-content xmlns:xlink="http://www.w3.org/1999/xlink" content-type="kingdom">Animalia</named-content></kwd><kwd><named-content xmlns:xlink="http://www.w3.org/1999/xlink" content-type="order">Araneae</named-content></kwd><kwd><named-content xmlns:xlink="http://www.w3.org/1999/xlink" content-type="family">Pholcidae</named-content></kwd></kwd-group><mixed-citation publication-type="journal"><person-group><name><surname>Wang</surname><given-names>Xiang</given-names></name><name><surname>Shaheen</surname><given-names>Shumaila</given-names></name><name><surname>He</surname><given-names>Qiaoqiao</given-names></name><name><surname>Yao</surname><given-names>Zhiyuan</given-names></name></person-group><article-title>Notes on two closely related spider species of the <italic><tp:taxon-name><tp:taxon-name-part taxon-name-part-type="genus" reg="Pholcus">Pholcus</tp:taxon-name-part> <tp:taxon-name-part taxon-name-part-type="species" reg="phungiformes">phungiformes</tp:taxon-name-part></tp:taxon-name></italic> species group (<tp:taxon-name><tp:taxon-name-part taxon-name-part-type="order">Araneae</tp:taxon-name-part></tp:taxon-name>, <tp:taxon-name><tp:taxon-name-part taxon-name-part-type="family">Pholcidae</tp:taxon-name-part></tp:taxon-name>) from Beijing, China</article-title><source>Zookeys</source><day>03</day><month>9</month><year>2020</year><volume>965</volume><fpage>1</fpage><lpage>16</lpage><pub-id pub-id-type="doi">10.3897/zookeys.965.56199</pub-id></mixed-citation></tp:treatment-meta><tp:nomenclature><tp:taxon-name><object-id xmlns:xlink="http://www.w3.org/1999/xlink" content-type="arpha" xlink:type="simple">25AA5C3D-6173-5EB3-A001-514588A39779</object-id>
              <tp:taxon-name-part taxon-name-part-type="genus" reg="Pholcus">Pholcus</tp:taxon-name-part>
              <tp:taxon-name-part taxon-name-part-type="species" reg="lexuancanhi">lexuancanhi</tp:taxon-name-part>
            </tp:taxon-name><tp:taxon-authority>Yao, Pham &amp; Li, 2012</tp:taxon-authority><xref ref-type="fig" rid="F5">Figs 5</xref><xref ref-type="fig" rid="F6">, 6</xref><tp:nomenclature-citation-list><tp:nomenclature-citation><tp:taxon-name>
                  <tp:taxon-name-part taxon-name-part-type="genus" reg="Pholcus">Pholcus</tp:taxon-name-part> <tp:taxon-name-part taxon-name-part-type="species" reg="lexuancanhi">lexuancanhi</tp:taxon-name-part></tp:taxon-name><comment><xref ref-type="bibr" rid="B24">Yao et al. 2012</xref>: 313, figs 1–15. <xref ref-type="bibr" rid="B25">Yao et al. 2015</xref>: 15.</comment></tp:nomenclature-citation></tp:nomenclature-citation-list></tp:nomenclature><tp:treatment-sec sec-type="material" id="SECID0EWWAE"><title>Material examined.</title><p>2 males (<named-content xmlns:xlink="http://www.w3.org/1999/xlink" content-type="dwc:institutional_code" xlink:type="simple">IZCAS</named-content>-Ar40901, Ar40902, GenBank number in <named-content xmlns:xlink="http://www.w3.org/1999/xlink" content-type="dwc:institutional_code" xlink:type="simple">IZCAS</named-content>-Ar40901: <ext-link xmlns:xlink="http://www.w3.org/1999/xlink" ext-link-type="gen" xlink:href="MT843112" xlink:type="simple">MT843112</ext-link>) and 2 females (<named-content xmlns:xlink="http://www.w3.org/1999/xlink" content-type="dwc:institutional_code" xlink:type="simple">IZCAS</named-content>-Ar40903, Ar40904), Beijing Botanical Garden (<named-content xmlns:xlink="http://www.w3.org/1999/xlink" content-type="dwc:verbatimCoordinates" xlink:type="simple"><named-content content-type="geo-json" specific-use="{&#34;type&#34;:&#34;Point&#34;,&#34;coordinates&#34;:[116.200000,40.000000]}" id="NCID0EOXAE" xlink:type="simple">40°00'N, 116°12'E</named-content></named-content>; type locality), Haidian District, <bold>Beijing</bold>, <bold>China</bold>, 30 July 2017, Z Yao leg.</p></tp:treatment-sec><tp:treatment-sec sec-type="diagnosis" id="SECID0EXXAE"><title>Diagnosis.</title><p>See diagnosis for <italic><tp:taxon-name><tp:taxon-name-part taxon-name-part-type="genus" reg="Pholcus">P.</tp:taxon-name-part> <tp:taxon-name-part taxon-name-part-type="species" reg="tongyaoi">tongyaoi</tp:taxon-name-part></tp:taxon-name></italic> sp. nov.</p></tp:treatment-sec><tp:treatment-sec sec-type="redescription" id="SECID0EIYAE"><title>Redescription.</title><p><bold>Male</bold> (<named-content xmlns:xlink="http://www.w3.org/1999/xlink" content-type="dwc:institutional_code" xlink:type="simple">IZCAS</named-content>-Ar40901): Total length 5.13 (5.38 with clypeus), carapace 1.41 long, 1.75 wide, opisthosoma 3.72 long, 1.44 wide. Leg I: 47.97 (14.47 + 0.80 + 11.41 + 18.53 + 2.76), leg II: 30.06 (8.46 + 0.78 + 7.24 + 11.79 + 1.79), leg III: 21.37 (6.35 + 0.59 + 5.13 + 8.08 + 1.22), leg IV: 28.03 (8.33 + 0.78 + 7.05 + 10.51 + 1.36); tibia I <abbrev xmlns:xlink="http://www.w3.org/1999/xlink" xlink:title="length/diameter" id="ABBRID0EVYAE" xlink:type="simple">L/d</abbrev>: 76. Distance <abbrev xmlns:xlink="http://www.w3.org/1999/xlink" xlink:title="posterior median eye" id="ABBRID0EZYAE" xlink:type="simple">PME</abbrev>-<abbrev xmlns:xlink="http://www.w3.org/1999/xlink" xlink:title="posterior median eye" id="ABBRID0E4YAE" xlink:type="simple">PME</abbrev> 0.25, diameter <abbrev xmlns:xlink="http://www.w3.org/1999/xlink" xlink:title="posterior median eye" id="ABBRID0EBZAE" xlink:type="simple">PME</abbrev> 0.10, distance <abbrev xmlns:xlink="http://www.w3.org/1999/xlink" xlink:title="posterior median eye" id="ABBRID0EFZAE" xlink:type="simple">PME</abbrev>-<abbrev xmlns:xlink="http://www.w3.org/1999/xlink" xlink:title="anterior lateral eye" id="ABBRID0EJZAE" xlink:type="simple">ALE</abbrev> 0.05, distance <abbrev xmlns:xlink="http://www.w3.org/1999/xlink" xlink:title="anterior median eye" id="ABBRID0ENZAE" xlink:type="simple">AME</abbrev>-<abbrev xmlns:xlink="http://www.w3.org/1999/xlink" xlink:title="anterior median eye" id="ABBRID0ERZAE" xlink:type="simple">AME</abbrev> 0.05, diameter <abbrev xmlns:xlink="http://www.w3.org/1999/xlink" xlink:title="anterior median eye" id="ABBRID0EVZAE" xlink:type="simple">AME</abbrev> 0.10. Sternum wider than long (1.05/0.88). Habitus as in Fig. <xref ref-type="fig" rid="F6">6E, F</xref>. Carapace yellowish, with brown radiating marks and marginal brown bands; ocular area yellowish, with median and lateral brown bands; clypeus yellowish; sternum brown. Legs yellowish, but dark brown on patellae and whitish on distal parts of femora and tibiae, with darker rings on subdistal parts of femora and proximal and subdistal parts of tibiae. Opisthosoma yellowish, with dorsal and lateral spots. Ocular area elevated, without eye stalks. Thoracic furrow absent. Chelicerae (Fig. <xref ref-type="fig" rid="F6">6D</xref>) with pair of proximo-lateral apophyses and pair of distal apophyses provided with two teeth each. Pedipalps as in Fig. <xref ref-type="fig" rid="F5">5A, B</xref>; trochanter with long, retrolaterally strongly bulged ventral apophysis; femur with indistinct ventral protuberance; tibia with prolatero-ventral projection; procursus simple proximally but complex distally, with large, prolateral membranous lamella (arrowed 1 in Fig. <xref ref-type="fig" rid="F5">5C</xref>), large, dorsal membranous lamella with sawtooth (arrowed 2 in Fig. <xref ref-type="fig" rid="F5">5C</xref>), large, angular ventral sclerite (arrowed in Fig. <xref ref-type="fig" rid="F5">5B</xref>), spine-shaped prolateral apophysis (arrowed 3 in Fig. <xref ref-type="fig" rid="F5">5C</xref>), and dorsal spine (arrowed in Fig. <xref ref-type="fig" rid="F5">5D</xref>); bulb with short curved ‘pseudo-appendix’ (arrowed in Fig. <xref ref-type="fig" rid="F6">6C</xref>); uncus with scaly edge (Fig. <xref ref-type="fig" rid="F6">6C</xref>); embolus weakly sclerotized, with some transparent distal projections (Fig. <xref ref-type="fig" rid="F6">6C</xref>). Retrolateral trichobothrium of tibia I at 5% proximally; legs with short vertical setae on tibiae, metatarsi, and tarsi, without spines or curved setae; tarsus I with 33 distinct pseudosegments.</p><fig id="F5" position="float" orientation="portrait"><object-id xmlns:xlink="http://www.w3.org/1999/xlink" content-type="doi" xlink:type="simple">10.3897/zookeys.965.56199.figure5</object-id><object-id xmlns:xlink="http://www.w3.org/1999/xlink" content-type="arpha" xlink:type="simple">0831210D-9503-5371-99E1-13B5F49A1EFF</object-id><label>Figure 5.</label><caption><p><italic><tp:taxon-name><tp:taxon-name-part taxon-name-part-type="genus" reg="Pholcus">Pholcus</tp:taxon-name-part> <tp:taxon-name-part taxon-name-part-type="species" reg="lexuancanhi">lexuancanhi</tp:taxon-name-part></tp:taxon-name></italic> Yao, Pham &amp; Li, 2012, male <bold>A, B</bold> pedipalp (<bold>A</bold> prolateral view <bold>B</bold> retrolateral view, arrow indicates ventral sclerite) <bold>C, D</bold> distal part of procursus (<bold>C</bold> prolateral view, arrows 1 and 2 indicate prolateral and dorsal membranous lamella, respectively, arrow 3 indicates spine-shaped prolateral apophysis <bold>D</bold> dorsal view, arrow indicates dorsal spine). Abbreviations: b = bulb, e = embolus, pr = procursus, u = uncus. Scale bars: 0.20 (<bold>A, B</bold>), 0.05 (<bold>C, D</bold>).</p></caption><graphic xmlns:xlink="http://www.w3.org/1999/xlink" xlink:href="zookeys-965-001-g005.jpg" position="float" orientation="portrait" xlink:type="simple" id="oo_448713.jpg"><uri content-type="original_file" xlink:type="simple">https://binary.pensoft.net/fig/448713</uri></graphic></fig><p><bold>Female</bold> (<named-content xmlns:xlink="http://www.w3.org/1999/xlink" content-type="dwc:institutional_code" xlink:type="simple">IZCAS</named-content>-Ar40903): Similar to male, habitus as in Fig. <xref ref-type="fig" rid="F6">6G, H</xref>. Total length 5.19 (5.38 with clypeus), carapace 1.36 long, 1.66 wide, opisthosoma 3.83 long, 1.68 wide; tibia I: 8.50; tibia I <abbrev xmlns:xlink="http://www.w3.org/1999/xlink" xlink:title="length/diameter" id="ABBRID0E13AE" xlink:type="simple">L/d</abbrev>: 54. Distance <abbrev xmlns:xlink="http://www.w3.org/1999/xlink" xlink:title="posterior median eye" id="ABBRID0E53AE" xlink:type="simple">PME</abbrev>-<abbrev xmlns:xlink="http://www.w3.org/1999/xlink" xlink:title="posterior median eye" id="ABBRID0EC4AE" xlink:type="simple">PME</abbrev> 0.20, diameter <abbrev xmlns:xlink="http://www.w3.org/1999/xlink" xlink:title="posterior median eye" id="ABBRID0EG4AE" xlink:type="simple">PME</abbrev> 0.10, distance <abbrev xmlns:xlink="http://www.w3.org/1999/xlink" xlink:title="posterior median eye" id="ABBRID0EK4AE" xlink:type="simple">PME</abbrev>-<abbrev xmlns:xlink="http://www.w3.org/1999/xlink" xlink:title="anterior lateral eye" id="ABBRID0EO4AE" xlink:type="simple">ALE</abbrev> 0.05, distance <abbrev xmlns:xlink="http://www.w3.org/1999/xlink" xlink:title="anterior median eye" id="ABBRID0ES4AE" xlink:type="simple">AME</abbrev>-<abbrev xmlns:xlink="http://www.w3.org/1999/xlink" xlink:title="anterior median eye" id="ABBRID0EW4AE" xlink:type="simple">AME</abbrev> 0.05, diameter <abbrev xmlns:xlink="http://www.w3.org/1999/xlink" xlink:title="anterior median eye" id="ABBRID0E14AE" xlink:type="simple">AME</abbrev> 0.08. Sternum wider than long (1.08/0.92). Clypeus brown. External female genitalia (Fig. <xref ref-type="fig" rid="F6">6A</xref>) curved posteriorly, with short knob. Vulva (Fig. <xref ref-type="fig" rid="F6">6B</xref>) with slightly curved, sclerotized anterior arch provided with median sclerite (arrowed in Fig. <xref ref-type="fig" rid="F6">6B</xref>) and pair of oval pore plates.</p><fig id="F6" position="float" orientation="portrait"><object-id xmlns:xlink="http://www.w3.org/1999/xlink" content-type="doi" xlink:type="simple">10.3897/zookeys.965.56199.figure6</object-id><object-id xmlns:xlink="http://www.w3.org/1999/xlink" content-type="arpha" xlink:type="simple">DFC9E415-49D0-5361-909B-525A3E8A1D3D</object-id><label>Figure 6.</label><caption><p><italic><tp:taxon-name><tp:taxon-name-part taxon-name-part-type="genus" reg="Pholcus">Pholcus</tp:taxon-name-part> <tp:taxon-name-part taxon-name-part-type="species" reg="lexuancanhi">lexuancanhi</tp:taxon-name-part></tp:taxon-name></italic> Yao, Pham &amp; Li, 2012, male (<bold>C–F</bold>) and female (<bold>A, B, G, H</bold>) <bold>A</bold> external female genitalia, ventral view <bold>B</bold> vulva, dorsal view, arrow indicates median sclerite of anterior arch <bold>C</bold> bulbal apophyses, prolateral view, arrow indicates ‘pseudo-appendix’ <bold>D</bold> chelicerae, frontal view <bold>E–H</bold> habitus (<bold>E, G</bold> dorsal view <bold>F</bold> lateral view <bold>H</bold> ventral view). Abbreviations: da = distal apophysis, e = embolus, pa = proximo-lateral apophysis, pp = pore plate, u = uncus. Scale bars: 0.20 (<bold>A–D</bold>), 1.00 (<bold>E–H</bold>).</p></caption><graphic xmlns:xlink="http://www.w3.org/1999/xlink" xlink:href="zookeys-965-001-g006.jpg" position="float" orientation="portrait" xlink:type="simple" id="oo_448714.jpg"><uri content-type="original_file" xlink:type="simple">https://binary.pensoft.net/fig/448714</uri></graphic></fig></tp:treatment-sec><tp:treatment-sec sec-type="variation" id="SECID0E16AE"><title>Variations.</title><p>Tibia I in another male (<named-content xmlns:xlink="http://www.w3.org/1999/xlink" content-type="dwc:institutional_code" xlink:type="simple">IZCAS</named-content>-Ar40902): 11.54. Tibia I in another female (<named-content xmlns:xlink="http://www.w3.org/1999/xlink" content-type="dwc:institutional_code" xlink:type="simple">IZCAS</named-content>-Ar40904): 9.12.</p></tp:treatment-sec><tp:treatment-sec sec-type="distribution" id="SECID0ELAAG"><title>Distribution.</title><p>China (Beijing, type locality; Fig. <xref ref-type="fig" rid="F1">1</xref>).</p></tp:treatment-sec><tp:treatment-sec sec-type="natural history" id="SECID0EVAAG"><title>Natural history.</title><p>The species was found on rock walls.</p></tp:treatment-sec><tp:treatment-sec><!--Section generated to contain objects referenced in tp:taxon-treatment.--><fig id="F1" position="float" orientation="portrait"><object-id xmlns:xlink="http://www.w3.org/1999/xlink" content-type="doi" xlink:type="simple">10.3897/zookeys.965.56199.figure1</object-id><object-id xmlns:xlink="http://www.w3.org/1999/xlink" content-type="arpha" xlink:type="simple">A682CFBD-361F-5F80-B6CC-68289C28F211</object-id><label>Figure 1.</label><caption><p>Distribution records of two <italic><tp:taxon-name><tp:taxon-name-part taxon-name-part-type="genus" reg="Pholcus">Pholcus</tp:taxon-name-part></tp:taxon-name></italic> species <bold>1</bold><italic><tp:taxon-name><tp:taxon-name-part taxon-name-part-type="genus" reg="Pholcus">P.</tp:taxon-name-part> <tp:taxon-name-part taxon-name-part-type="species" reg="tongyaoi">tongyaoi</tp:taxon-name-part></tp:taxon-name></italic> sp. nov. <bold>2</bold><italic><tp:taxon-name><tp:taxon-name-part taxon-name-part-type="genus" reg="Pholcus">P.</tp:taxon-name-part> <tp:taxon-name-part taxon-name-part-type="species" reg="lexuancanhi">lexuancanhi</tp:taxon-name-part></tp:taxon-name></italic> Yao, Pham &amp; Li, 2012.</p></caption><graphic xmlns:xlink="http://www.w3.org/1999/xlink" xlink:href="zookeys-965-001-g001.jpg" position="float" orientation="portrait" xlink:type="simple" id="oo_448709.jpg"><uri content-type="original_file" xlink:type="simple">https://binary.pensoft.net/fig/448709</uri></graphic></fig></tp:treatment-sec><ref-list><ref id="B24"><mixed-citation xmlns:xlink="http://www.w3.org/1999/xlink" xlink:type="simple"><person-group><name name-style="western"><surname>Yao</surname><given-names>Z</given-names></name><name name-style="western"><surname>Pham</surname><given-names>DS</given-names></name><name name-style="western"><surname>Li</surname><given-names>S</given-names></name></person-group> (<year>2012</year>) <article-title>A new species of the genus <italic><tp:taxon-name><tp:taxon-name-part taxon-name-part-type="genus">Pholcus</tp:taxon-name-part></tp:taxon-name></italic> (<tp:taxon-name><tp:taxon-name-part taxon-name-part-type="order">Araneae</tp:taxon-name-part></tp:taxon-name>, <tp:taxon-name><tp:taxon-name-part taxon-name-part-type="family">Pholcidae</tp:taxon-name-part></tp:taxon-name>) from Vietnam.</article-title><source>Acta Zootaxonomica Sinica</source><volume>37</volume>: <fpage>313</fpage>–<lpage>318</lpage>.</mixed-citation></ref><ref id="B25"><mixed-citation xmlns:xlink="http://www.w3.org/1999/xlink" xlink:type="simple"><person-group><name name-style="western"><surname>Yao</surname><given-names>Z</given-names></name><name name-style="western"><surname>Pham</surname><given-names>DS</given-names></name><name name-style="western"><surname>Li</surname><given-names>S</given-names></name></person-group> (<year>2015</year>) <article-title>Pholcid spiders (<tp:taxon-name><tp:taxon-name-part taxon-name-part-type="order">Araneae</tp:taxon-name-part></tp:taxon-name>: <tp:taxon-name><tp:taxon-name-part taxon-name-part-type="family">Pholcidae</tp:taxon-name-part></tp:taxon-name>) from northern Vietnam, with descriptions of nineteen new species.</article-title><source>Zootaxa</source><volume>3909</volume>(<issue>1</issue>): <fpage>1</fpage>–<lpage>82</lpage>. <ext-link xlink:type="simple" ext-link-type="doi" xlink:href="10.11646/zootaxa.3909.1.1">https://doi.org/10.11646/zootaxa.3909.1.1</ext-link></mixed-citation></ref></ref-list></tp:taxon-treatment>
